# Supplementary material for: Fingerprinting sub-basin spatial sediment sources in a large Iranian catchment under dry-land cultivation and rangeland farming: Combining geochemical tracers and weathering indices
Source: J Hydrol Reg Stud. 2019 Aug;24:100613. doi: 10.1016/j.ejrh.2019.100613 (PMC6686636; doi:10.1016/j.ejrh.2019.100613)
Supplement: Supplementary file 1 [file mmc1.zip]

Archive with 1 entries (1 files):
- mmc1.kmz
